# Supplementary material for: Radial and Circumferential CMR-Based RV Strain Predicts Low R Wave Amplitude after ICD Implantation in Patients with Arrhythmogenic Cardiomyopathy
Source: J Clin Med. 2023 Jan 22;12(3):886. doi: 10.3390/jcm12030886 (PMC9917584; doi:10.3390/jcm12030886)
Supplement: Supplementary file 1 [file jcm-12-00886-s001.zip]

Archive with 1 entries (1 files):
- jcm-2150737-supplementary.pdf
